# Supplementary material for: Prognostic Significance of Complications after Laparoscopic Colectomy for Colon Cancer
Source: PLoS One. 2014 Oct 9;9(10):e108348. doi: 10.1371/journal.pone.0108348 (PMC4191992; doi:10.1371/journal.pone.0108348)
Supplement: File S1 — All data showed in the manuscript were included in this “plos one upload” file. (XLSX) [file pone.0108348.s001.xlsx]

## Sheet: Sheet1
number		年龄	性别			OS		RFS				体重（Kg）	身高(mm)	BMI	ASA	术中诊断	手术日期		手术时间（min）	出血量ml	术中意外事件	手术方式	术中所见	化疗药带入手术室	引流管	Dukes		T分期	清扫淋巴结数目	管腔或神经	肿瘤大小cm		术后拔除导尿管	恢复流质时间（天	术后住院时间（天	并发症		I	II	IIIa	IIIb	IV	V
1		62	男			60	1	60	1			61	167	21.8724	III	横结肠（肝曲）癌	2009-01-19		165	60		右半结肠切除术	直径35mm，未穿透浆膜层，绕肠1/2圈，无浆膜，与侧腹膜无浸润	5-fu 1.0 中人氟安6支	引流管一根	A		T2	10	无	5	4.5	1	2	7	无
2		78	女			60	1	60	1			47	155	19.563	III	乙状结肠癌	2009-01-20		150	50		乙状结肠癌根治术	直径4cm，绕肠管一圈，无浆膜。系膜内淋巴结肿大。	5-fu 1.0 中人氟安6支 MMC 6mg	引流管一根	B	IIA	T4	8	无	5	5	3	3	13	术后直接ICU监护（因术前安置起搏器故需心电监护），伤口换药一次
3		70	男			60	1	60	0			64	170	22.1453	II	结肠肝曲癌	2009-02-03		95	60		右半结肠切除术	直径6cm，穿透浆膜，无浸润，	5-fu 1.0 中人氟安6支 MMC 6mg	引流管一根	B	IIB	T4	25	无	7	7.5	3	3	8	伤口换药3次
4		66	女			60	1	60	1			52	148	23.74	II	乙状结肠癌	2009-02-09		90	100		乙状结肠癌根治术	直径4cm，绕肠1/3圈，穿透浆膜。	5-fu 1.0 中人氟安6支 MMC 6mg	引流管一根	A		T2	5	无	4	4	2	3	9	无
5		53	女			12	0	12	0			57	159	22.5466	II	降结肠癌	2009-02-11		125	100		左半结肠切除术	直径3cm，侵及浆膜层，肠管1/2圈，	5-fu 1.0 中人氟安6支 MMC 6mg	引流管一根	C	IIIB	T4	3	无	3	3.5	2	3	8	换药一次，石蜡油2次，每次20ml
6		83	男			50	0	50	1			57	169	19.9573	III	乙状结肠癌	2009-02-12		185	200		乙状结肠癌根治术（Hartmann术）	直径5cm，绕肠一圈，穿透浆膜，淋巴结肿大，	5-fu 1.0 中人氟安6支 MMC 6mg	引流管一根	C	IIIA	T4	16	无	8	7.5	7	5	12	术后直接ICU监护（因氧饱和度偏低，呼吸机辅助），大换药2次	respiratoryfailure					1
7		71	男			60	1	60	1			56	167	20.0796	II-III	结肠肝曲癌	2009-02-26		140	100		右半结肠切除术	直径8*6*2，未浆膜，无浸润，系膜淋巴结肿大，	5-fu 1.0 中人氟安6支	引流管一根	B	IIA	T4	20	管腔内有	7.5	7.5	5	5	13	换药4次，病史中记录切口感染。	woundinfection	1
8		58	女			24	0	20	0			50	152	21.6413	II-III	乙状结肠癌	2009-03-04		95	100		乙状结肠癌根治术	乙状结肠中段，2*3cm，穿透浆膜。淋巴结肿大。	5-fu 1.0 中人氟安6支	引流管一根	C	IIIB	T4	14	脉管内见癌栓	4	4	2	2	7	无
9		67	男			40	0	40	0	有		69	160	26.9531	II	结肠肝曲癌	2009-03-19		120	100		右半结肠切除术	直径5cm，整圈，肠腔狭窄，穿透浆膜，与周围组织粘连。	5-fu 1.0 中人氟安6支 MMC 6mg	引流管一根	B	IIC	T4	21	小神经侵犯	5.5	5.5	4	4	12	术后第五天出现高热，予以百服宁后好转，考虑上呼吸道感染，大换药2次。	respiratoryinfection		1
10		62	女			35	0	35	0			55	153	23.4952	II	乙状结肠癌	2009-04-14		90	100		Dixon	直径4cm，绕肠1/2圈，穿透浆膜，淋巴结肿大，	5-fu 1.0 中人氟安6支 MMC 8mg	引流管一根	C	IIIA	T4	11	无	5	5	3	3	7	石蜡油一次，30ml
11		78	男			60	1	60	1			58	158	23.2335	II	乙状结肠癌	2009-04-14		145	100		乙状结肠癌根治术	直径3cm，为穿透浆膜，无淋巴结肿大，	5-fu 1.0 中人氟安6支	引流管一根	A		T1	12	无	3	2.5	2	3	9	大换药3次。
12		78	女			51	0	51	1			53	149	23.8728	II	结肠脾曲癌	2009-04-20		165	50		左半结肠切除术	直径7.5cm，绕肠管一周，穿透浆膜，系膜内可见淋巴结肿大，	5-fu 1.0 中人氟安6支 MMC 8mg	引流管一根	A		T2	14	无	9	8	3	3	31	术后6d出现急性脑梗，弥可保。10d出现高热，血培养+，有尿路感染症状。用舒普生+沐舒坦。	urinaryinfection septicaemia cerebralinfarction		3
13		64	女			41	0	32	0	有		65	160	25.3906	II	结肠肝曲癌	2009-04-29		130	50		右半结肠切除术	8*7.5cm，绕肠管一周，穿透浆膜，淋巴结可及肿大，	5-fu 1.0 中人氟安6支 MMC 8mg	引流管一根	B	IIB	T4	21	无	6	6.3	3	4	11	大换药一次
14		77	女			43	0	43	1			47	144	22.6659	II	乙状结肠癌	2009-04-22		195	700		乙状结肠癌根治术	距腹膜返折12cm，直径3cm，绕肠管1/3圈，穿透浆膜，	5-fu 1.0 中人氟安6支 MMC 8mg	引流管一根	C	IIIA	T4	5	无	2	2	5	4	11	大换药一次	anastomotic leak(treated conservatively)		1
15		57	男			50	0	50	0	有		69	168	24.4473	II	乙状结肠癌	2009-04-30		145	60		乙状结肠癌根治术	菜花状，4cm，绕肠管一周，穿透浆膜，淋巴结可及肿大。	5-fu 1.0 中人氟安6支	引流管一根	B	IIB	T4	4	脉管内见癌栓	4	4	1	4	10	大换药一次
16		80	男			46	0	23	0			53	165	19.4674	III	降结肠癌	2009-05-06		150	100		左半结肠切除术	菜花状，穿透浆膜，可及淋巴结肿大。	5-fu 1.0 中人氟安6支	引流管一根	B	IIB	T4	18	无	6	5.5	2	2	9	因肺部感染伴血便入院。术后直接ICU，术后2d出现高血压，予以亚宁定降压。	postoperativehypertension		1
17		54	女			60	1	60	0			50	155	20.8117	II	降结肠癌	2009-05-07		110	50		左半结肠切除术	直径6cm，占肠腔3/4圈，肠腔狭窄，穿透浆膜。	5-fu 1.0 中人氟安6支 MMC 6mg	引流管一根	B	IIB	T4	7	无	5	5	1	4	7	无
18		86	男			36	0	36	1			50	150	22.2222	II	结肠肝曲肿瘤伴十二指肠降段、右侧输尿管浸润。	2009-05-20		210	50		右半结肠切除术+十二指肠部分切除	绕肠管一周，穿透浆膜，淋巴结肿大，与十二指肠降段浸润，右肾门浸润，包绕右输尿管，	5-fu 1.0 中人氟安6支 MMC 8mg	引流管一根	C	IIIA	T4	12	无	6	5.5	3	8	13	无
19		64	女			30	0	24	0			50	160	19.5312	II	升结肠癌	2009-05-20		90	60		右半结肠切除术	穿透浆膜，绕2/3圈，系膜可及淋巴结肿大。	5-fu 1.0 中人氟安6支 MMC 8mg	引流管一根	C	IIIB	T4	16	脉管内见癌栓	3	3	1	2	11	术后4d出现呕吐，故予以禁食，抗生素+肠外营养。伴午后低热+中性粒细胞升高，白细胞正常。 大换药12次
20		82	男			60	1	60	1			60	153	25.6312	II	乙状结肠癌	2009-06-01		140	100		Dixon	距肛缘15cm绒毛状管状腺瘤癌变，绕肠管1/5圈，无浆膜，	5-fu 1.0 中人氟安6支 MMC 8mg	引流管一根	A		T1	6	无	3	2.6	2	2	7	大换药一次。
21		69	女			60	1	60	1			56	152	24.2382	II	乙状结肠癌	2009-05-25		125	100		Dixon+LC	距肛缘25cm隆起溃疡，绕肠管2/3圈，穿透浆膜，可及淋巴结肿大，	5-fu 1.0 中人氟安6支 MMC 8mg	引流管一根	B	IIB	T4	9	无	6	6	/	/	/	/
22		76	女			60	1	60	1			46	146	21.58	II	升结肠癌	2009-06-16		90	50		右半结肠切除术	占肠腔1/3圈，无浆膜，	无	引流管一根	A		T1	11	无	4	4	3	3	13	无
23		88	男			60	1	60	1	有		75	176	24.2123	III	升结肠占位	2009-06-27		120	50		右半结肠切除术	绕肠管1/3圈，穿透浆膜，淋巴结可及肿大。	5-fu 1.0 中人氟安6支 MMC 4mg	引流管一根	B	IIB	T4	11	脉管神经可见癌浸润	4	4	6	3	8	术后直接进入ICU，余无殊
24		76	男			60	1	60	1			52	156	21.3675	II	盲肠息肉	2009-07-10		210	60		右半结肠切除术	息肉，无穿透浆膜	5-fu 1.0	引流管一根	A		T1	13	无	1	1	3	3	12	大换药2次
25		86	男			60	1	60	1	有		69	168	24.4473	III	乙状结肠癌	2009-07-15		110	100		Dixon	距肛缘15cm肿瘤，绕肠管一周，系膜处可及淋巴结肿大。	5-fu 1.0 中人氟安6支 MMC 8mg	引流管一根	C	IIIC	T4	7	无	5	4.5	2	5	11	术后1d出现血便，予以止血药。术后2d测血常规，血红蛋白80g，术前120g。
26		77	男			60	1	60	1	有		82	158	32.8473	II	回盲部占位	2009-07-17		160	600		右半结肠切除术	绕肠管1/6圈，无浆膜，	5-fu 1.0 中人氟安6支 MMC 8mg	引流管一根	A		T1	5	无	2	2	10	10	18	术后直接入ICU,呕吐3次，插胃管缓解，考虑肠梗阻。术后5天出现咳嗽咳痰，咽拭子+，体温无升高，中性粒升高，常规抗生素+替考拉宁。	Ileustreatedconservatively respiratoryinfection		2
27		83	女			60	1	60	0			49	150	21.7778	II	盲结肠占位	2009-07-17		150	100		右半结肠切除术+LC	穿透浆膜。	5-fu 1.0 中人氟安6支 MMC 8mg	引流管一根	C	IIIC	T4	14	无	6	6	3	4	9	大换药2次
28		57	女			17	0	11	0			39	163	14.6788	II	升结肠近肝曲癌，降结肠近脾曲癌	2009-07-08		180	50		右半结肠切除术+左半结肠切除术	升结肠肿瘤，无浆膜。降结肠肿瘤，穿透浆膜。结肠系膜可见两处肿瘤种植结节。	5-fu 1.0 中人氟安6支 MMC 8mg	引流管一根	C	IIIB	T4	43	无	见病理报告	7	1	4	6	无
29		57	男			60	1	60	0			62	172	20.9573	II	乙状结肠癌	2009-07-15		85	60		乙状结肠癌根治术	菜花状，绕肠管一圈。穿透浆膜，肠腔狭窄。淋巴结可及肿大。	5-fu 1.0 中人氟安6支 MMC 8mg	引流管一根	B	IIC	T4	11	神经癌侵犯	4	3.5	1	2	29	病史中记录术后3d切口红肿伴渗出。大换药2次，使用双氧水，洗必泰，碘仿砂条等。
30		70	女			60	1	60	1			61	153	26.0584	II	左半结肠多发息肉	2009-07-16		275	60		左半结肠切除术+LC	左半结肠多发息肉	无	引流管一根	A		T1	1	无	1	2	3	5	12	大换药6次。术后1d查血常规，HB76g，术前121g。故予以输少浆血4u。
31		65	男			60	1	60	1	有		65	165	23.8751	II	乙状结肠腺瘤	2009-06-26		95	200		乙状结肠切除术	乙状结肠上段肿瘤，未穿透浆膜。无肿大淋巴结	中人氟安6支	引流管一根	A		T1	4	无	3	2.5	3	2	7	无
32		83	男			60	1	60	1	有		77	172	26.0276	II	乙状结肠癌	2009-08-06		240	50		左半结肠切除术	无浆膜，无淋巴结肿大。	无	引流管一根	A		T1	1	无	1.5	1.5	7	6	13	术后直接入ICU,6d后出ICU,无使用呼吸机，使用喘定。血常规，胸片，痰培养无明显异常。抗生素常规使用。
33		49	男			60	1	60	1	有		75	176	24.2123	I	乙状结肠腺瘤	2009-08-14		115	100		乙状结肠切除术	乙状结肠中段肿瘤，直径3cm。	无	引流管一根	A		T1	8	无	3	2.6	2	2	5	大换药一次
34		80	男			60	1	60	1			54	165	19.8347	II	升结肠癌	2009-08-25		120	50		右半结肠切除术	盲肠肿瘤，穿透浆膜，与周围组织浸润，	中人氟安6支	引流管一根	B	IIB	T4	15	无	9	8.5	2	3	9	大换药7次
35		48	女			60	1	60	1			45	160	17.5781	II	乙状结肠癌	2009-08-24		115	100		乙状结肠癌根治术	无殊。	中人氟安6支	引流管一根	B	IIB	T4	15	无	4	3.5	3	2	7	大换药2次
36		76	男			60	1	60	1	有		74	167	26.5338	II	升结肠癌	2009-08-26		195	200		右半结肠癌根治术+LC	占肠腔一周，肠腔狭窄。穿透浆膜。与十二指肠降段和胆囊粘连，淋巴结可及肿大。	5-fu 1.0 中人氟安6支 MMC 8mg	引流管一根	B	IIB	T4	25	无	8	8	4	5	11	大换药3次
37		64	女			60	1	60	1			63	164	23.4236	II	横结肠癌	2009-08-28		120	200		横结肠癌根治术	占肠腔3/4圈，肠腔明显狭窄，穿透浆膜。	5-fu 1.0 中人氟安6支 MMC 8mg	引流管一根	B	IIB	T4	5	无	3	4	3	3	6	大换药2次
38		66	女			20	0	10	0			47	150	20.8889	II	乙状结肠癌	2009-09-02		115	100		Dxion	菜花状，穿透浆膜，系膜淋巴结肿大。	5-fu 1.0 中人氟安6支 MMC 8mg	引流管一根	C	IIIA	T4	5	无	3	2.5	1	2	20	术后4d出现乳糜漏，予以禁食肠外营养。大换药8次。
39		82	女			41	0	41	1	有		66	159	26.1066	I-II	升结肠癌	2009-09-04		135	200		右半结肠切除术+LC	占整个肠圈，穿透浆膜并破溃。系膜可及淋巴结肿大。	5-fu 1.0 中人氟安6支 MMC 8mg	引流管一根	C	IIIA	T4	32	无	6	5.5	2	2	13	大换药2次
40		78	男			24	0	24	0			56	160	21.875	II-III	乙状结肠癌	2009-09-08		115	100		乙状结肠癌根治术	菜花状，绕肠管一周，穿透浆膜，系膜可见淋巴结。	5-fu 1.0 中人氟安6支 MMC 8mg	引流管一根	B	IIB	T4	7	无	6	6	3	2	8	大换药2次
41		62	男			30	0	30	1			61	167	21.8724	II	升结肠癌	2009-10-12		170	100		右半结肠切除术	肝曲肿瘤，穿透浆膜，绕肠一圈，与侧腹膜有浸润。	中人氟安6支 MMC 8mg	引流管一根	C	IIIB	T4	19	无	5	4.5	1	2	7	大换药3次。
42		83	女			60	1	60	1			42	146	19.7035	II	回盲部癌	2009-10-14		100	20	（术中输血4u，术前贫血	右半结肠切除术	穿透浆膜，绕肠一周，系膜可见淋巴结肿大。肝脏可见白色结节灶。	5-fu 1.0 中人氟安6支 MMC 8mg	引流管一根	C	IIIC	T4	32	无	7	7	3	2	11	术后直接ICU,大换药3次。
43		44	女			30	0	10	0			55	163	20.7008	II	结肠脾曲占位	2009-11-02		185	100	（因术前贫血，输血450ml	左半结肠切除术	菜花样，穿透浆膜至肠管不全梗阻，系膜淋巴结肿大。	中人氟安6支	引流管一根	C	IIIB	T4	23	无	5	4.6	2	2	30	大换药10次。用碘仿砂条*10
44		64	女			60	1	60	1	有		67	167	24.0238	II	回盲部癌	2009-10-20		100	20		右半结肠切除术	绕肠管1/2圈，无浆膜。	5-fu 1.0 中人氟安6支 MMC 8mg	引流管一根	B	IIB	T4	14	无	3	3.4	2	2	8	无
45		77	女			60	1	60	1			54	152	23.3726	II	回盲部肿瘤	2009-11-13		130	300	(输少浆血4u	右半结肠切除术	穿透浆膜，浸润末端回肠。系膜可见淋巴结肿大	中人氟安6支	引流管一根	B	IIB	T4	16	无	6	5.5	4	3	9	无
46		50	女			60	1	60	1			57	165	20.9366	I	乙状结肠癌	2009-11-25		90	60		乙状结肠癌根治术	中段肿瘤，绕肠管2/3圈，穿透浆膜，系膜淋巴结肿大。	5-fu 1.0 中人氟安6支 MMC 8mg	引流管一根	B	IIC	T4	16	无	5	4.5	1	2	11	无
47		86	男			60	1	60	1			61	170	21.1073	III	左半结肠癌	2009-11-27		95	60		乙状结肠癌根治术	上段肿瘤，绕肠管3/4圈，穿透浆膜，系膜淋巴结肿大，某淋巴结直径12cm，	5-fu 1.0 中人氟安6支 MMC 8mg	引流管一根	A		T2	8	无	8	7.5	8	2	10	术后直接入ICU，术前有房颤病史，术后房颤多次，使用西地兰。术后1d使用2次立止血。
48		77	女			60	1	60	1			55	157	22.3133	II	升结肠癌	2009-12-21		160	100		右半结肠切除术+胆囊切除	占整个肠腔，穿透浆膜，淋巴结肿大。	5-fu 1.0 中人氟安6支 MMC 8mg	引流管一根	A		T2	30	无	6	6	1	2	6	大换药3次
49		64	男			60	1	60	1	有		68	169	23.8087	II	结肠肝曲癌	2009-12-02		130	60		右半结肠切除术+胆囊切除	穿透浆膜，绕肠一周，系膜淋巴结肿大。	5-fu 1.0 中人氟安6支	引流管一根	C	IIIC	T4	17	脉管和神经见癌转移	6	6	1	2	7	无
50		50	女			48	0	23	0	有		70	165	25.7117	II	升结肠癌	2008-01-31		130	150		右半结肠切除术	穿透浆膜，与右侧腹膜粘连。	无	引流管一根	B	IIC	T4	6	无	9	9	2	3	11	无
51		55	男			60	1	60	1			61	170	21.1073	II	乙状结肠癌	2008-01-22		95	150		Dixon+LC	乙直结肠交界处，距肛缘10cm，绕肠管3/4圈，	中人氟安6支	引流管一根	A		T2	8	无	6	5.5	7	7	19	术后1d引流管500ml血性液体，予以补液输血后血压仍不稳定，行剖腹探查，清除血肿。术后多次出现寒战，考虑输血后引起，白细胞计数升高，予以抗生素，物理降温。	intraperitonealhemorrhagenecessitatingreoperation intraperitonealhemorrhagenecessitatingtransfusion		1		1
52		74	女			60	1	60	1			46	150	20.4444	II-III	横结肠肝曲癌	2008-01-17		90	50		右半结肠切除术	绕肠管1/3圈，无浆膜浸润，系膜可及淋巴结肿大，	5-fu 1.0 中人氟安6支 MMC 8mg	引流管一根	B	IIB	T4	7	无	4	3.4	4	4	7	无
53		75	女			6	0	6	0			59	151	25.8761	II	升结肠癌	2008-02-25		120	100		右半结肠切除术+LC	穿透浆膜，绕肠一圈，与侧腹膜浸润，系膜淋巴结肿大。	5-fu 1.0 中人氟安6支	引流管一根	C	IIIB	T4	6	无	6	6	3	3	27	切口感染，有咳嗽咳痰，故延长抗生素使用。术后7d白细胞计数升高。	woundinfection respiratoryinfection	1	1
54		61	女			60	1	60	1			62	161	23.9188	II	乙状结肠癌	2008-02-20		100	60		乙状结肠癌根治术	绕肠管一周，穿透浆膜，系膜淋巴结肿大。	5-fu 1.0 中人氟安6支 MMC 8mg	引流管一根	C	IIIC	T4	13	无	7	6.5	3	2	7	无
55		74	男			60	1	60	1			64	164	23.7954	II-III	结肠肝曲癌	2008-02-14		115	100		右半结肠切除术	穿透浆膜，绕肠2/3圈，	5-fu 1.0 MMC 8mg	引流管一根	A		T2	22	无	3	3.5	1	2	30	切口感染。患者术后出现气喘，予以喘定数次。	woundinfection	1
56		77	男			60	1	60	1			49	158	19.6283	II	乙状结肠癌	2008-03-05		105	30		Dxion	系膜淋巴结肿大	5-fu 1.0 中人氟安6支 MMC 8mg	引流管一根	C	IIIB	T4	8	无	3	3	5	2	12	患者出现便血，但血常规无殊，予以止血药处理。好转。
57		60	女			60	1	60	1			62	158	24.8358	II	乙状结肠癌	2008-03-06		160	100		乙状结肠癌根治术+LC	绕肠管1/3圈，穿透浆膜，系膜淋巴结肿大。	5-fu 1.0 中人氟安6支 MMC 8mg	引流管一根	C	IIIB	T4	8	无	3	2.7	2	3	10	无
58		69	男			60	1	60	1	有		79	168	27.9904	II	升结肠癌	2008-02-28		110	100		右半结肠切除术	穿透浆膜，绕肠1/3圈，系膜淋巴结肿大。	5-fu 1.0 中人氟安6支 MMC 8mg	引流管一根	B	IIB	T4	11	无	3	3	1	3	7	无
59		56	女			60	1	60	1			53	160	20.7031	II	升直肠癌	2008-03-25		135	100		右半结肠切除术	回盲部，无浆膜。	5-fu 1.0 MMC 8mg	引流管一根	A		T1	11	无	4	4	2	2	8	无
60		60	男			10	0	10	1	有		83	183	24.7843	I	升结肠恶性肿瘤	2008-04-17		165	60		右半结肠切除术	绕肠一圈，穿透浆膜	5-fu 1.0 中人氟安6支 MMC 8mg	引流管一根	C	IIIC	T4	14	脉管见癌栓	6	6.3	1	3	10	大换药2次。
61		77	女			60	1	60	1			58	156	23.833	II	乙状结肠癌	2008-04-02		115	60		乙状结肠癌根治术	绕肠管半圈，穿透浆膜与左侧侧腹膜浸润，系膜可见淋巴结。	5-fu 1.0 中人氟安6支 MMC 8mg	引流管一根	B	IIB	T4	13	无	4	4	4	2	11	大换药4次
62		51	女			60	1	60	1			51	150	22.6667	II	升结肠癌	2008-04-22		80	60		右半结肠切除术	肝曲肿瘤，穿透浆膜，系膜淋巴结肿大。	5-fu 1.0 中人氟安6支 MMC 8mg	引流管一根	C	IIIC	T4	34	脉管无，神经可见癌侵犯	3	3	2	2	6	无
63		67	女			60	1	60	1			55	146	25.8022	I	乙状结肠癌	2008-04-17		160	60		腹腔镜中转开腹乙状结肠癌切除术+LC	绕肠管一周，穿透浆膜，与膀胱壁、左侧卵巢、左侧侧腹壁浸润，系膜淋巴结肿大。	5-fu 1.0 中人氟安6支 MMC 8mg	引流管一根	C	IIIC	T4	13	无	3	3	6	5	10	术后直接进入ICU,术后4d出ICU，余无殊。
64		62	男			51	0	10	0	有		88.5	180	27.3148	III	乙状结肠癌	2008-04-24		105	60		乙状结肠癌根治术	绕肠管一周，穿透浆膜，系膜淋巴结肿大。	5-fu 1.0 中人氟安6支 MMC 8mg	引流管一根	C	IIIC	T4	8	无	5	4.5	2	3	7	无
65		53	女			60	1	60	1	有		65	166	23.5883	I	升结肠癌	2008-05-06		140	100		右半结肠切除术	肝曲肿瘤，穿透浆膜，系膜淋巴结肿大。	5-fu 1.0 中人氟安6支 MMC 8mg	引流管一根	C	IIIC	T4	35	无	5	5	2	3	7	术后直接ICU，2d出ICU,余无殊
66		77	男			60	1	60	1			61	164	22.68	II	乙状结肠占位	2008-05-02		190	60		乙状结肠癌根治术	距肛缘15cm，绕肠管1/2圈，系膜淋巴结肿大。	5-fu 1.0 中人氟安6支 MMC 8mg	引流管一根	A		T1	12	无	4	3.5	6	5	16	大换药6次。
67		59	女			36	0	36	1	有		65	155	27.0552	II	乙状结肠癌	2008-04-23		90	60		乙状结肠癌根治术	绕肠管一圈，穿透浆膜，系膜淋巴结肿大	5-fu 1.0 中人氟安6支 MMC 8mg	引流管一根	C	IIIB	T4	4	淋巴结见癌栓	4	4	4	2	6	无
68		64	男			60	1	60	1			60	160	23.4375	II-III	乙状结肠癌	2008-04-30		90	60		乙状结肠癌根治术	绕肠一圈，穿透浆膜，系膜淋巴结肿大。	5-fu 1.0 中人氟安6支 MMC 8mg	引流管一根	B	IIB	T4	8	无	5	4.5	3	3	7	无
69		52	女			60	1	60	1	有		74	160	28.9062	II	乙状结肠癌	2008-05-16		130	100		Dixon	中下段，累及浆膜层，侵及周围系膜，系膜淋巴结肿大。	5-fu 1.0 中人氟安6支	引流管一根	C	IIIA	T4	18	无	5	5	4	3	9	无
70		62	女			60	1	60	1			53	170	18.3391	I	乙状结肠癌	2008-05-16		90	60		Dixon	无浆膜，无肿大。	中人氟安6支	引流管一根	A		T1	12	无	1	1	2	2	9	无
71		77	女			55	0	15	0			45	151	19.736	II-III	乙状结肠癌	2008-06-19		80	100		左半结肠切除术+右侧卵巢囊肿切除术	绕肠管1/2圈，无浆膜，无淋巴结肿大。	5-fu 1.0 中人氟安6支 MMC 8mg	引流管一根	C	IIIC	T4	9	无	4	4	4	2	20	术后5d再次留置导尿。术后15d尿常规示白细胞7个，提示尿路感染，故予以可乐必妥和头孢拉定抗感染。	pyrexia of unknown origin		1
72		80	男			60	1	60	1			56	150	24.8889	II	乙状结肠癌	2008-06-20		115	200		乙状结肠切除术	中段肿瘤，距肛缘20cm，无浆膜，系膜可见淋巴结肿大，	中人氟安6支 MMC 8mg	引流管一根	B	IIB	T4	10	无	4	3.7	4	4	18	伤口发生脂肪液化1cm。	wounddehiscence	1
73		79	男			60	1	60	1	有		81	176	26.1493	II	升结肠癌	2008-06-24		100	60		右半结肠切除术	肝曲肿瘤，穿透浆膜。	中人氟安6支 MMC 8mg	引流管一根	B	IIC	T4	13	无	5	5	7	4	13	无
74		77	男			60	1	60	1			64	170	22.1453	II	升结肠癌	2008-06-30		100	60		升结肠癌根治术	穿透浆膜，与腹壁、小肠系膜粘连。系膜根部淋巴结肿大	5-fu 1.0 中人氟安6支 MMC 8mg	引流管一根	B	IIB	T4	14	无	6	6	7	2	13	无
75		55	男			60	1	60	1	有		86	150	38.2222	I	乙状结肠癌	2008-06-26		135	60		乙状结肠癌根治术	绕肠管一周，穿透浆膜，系膜淋巴结可见肿大。	5-fu 1.0 中人氟安6支 MMC 8mg	引流管一根	C	IIIB	T4	9	无	4	4	4	4	7	无
76		64	女			60	1	60	1			52	153	22.2137	II	降结肠脾曲癌	2008-07-18		125	100		左半结肠切除术	穿透浆膜，系膜淋巴结无肿大	5-fu 1.0 中人氟安6支 MMC 8mg	引流管一根	C	IIIA	T4	14	无	4	3.5	3	3	18	术后5、6d体温升高至38.5°，查白细胞及中性粒比例升高，予以口服抗生素。后稳定。切口发生感染。	woundinfection	1
77		78	女			32	0	32	1			60	161	23.1473	II	升结肠癌	2008-07-22		80	60		右半结肠切除术	无浆膜。	中人氟安6支	引流管一根	C	IIIA	T4	25	小淋巴管内见癌栓	3	2.5	3	3	9	无
78		76	女			60	1	60	1			48	149	21.6206	I	升结肠癌	2008-08-08		130	150		右半结肠切除术	升结肠肝曲肿瘤，穿透浆膜，绕肠一圈，系膜淋巴结肿大。	中人氟安6支	引流管一根	B	IIC	T4	18	脉管内见癌栓	7	7	1	3	9	无
79		80	女			60	1	60	1			54	154	22.7694	III	结肠肝曲癌	2008-08-12		130	60		右半结肠切除术	穿透浆膜，侵及右肾包膜，升结肠扩张。系膜淋巴结稍肿大。	无	引流管一根	B	IIB	T4	25	脉管内见癌栓	7	7	3	4	8	术后直接ICU,2天后出ICU，余无殊。
80		61	男			60	1	60	1	有		67	168	23.7387	I	乙状结肠癌	2008-08-28		135	60		乙状结肠癌根治术	中段肿瘤，穿透浆膜与膀胱粘连，系膜淋巴结肿大。	中人氟安6支	引流管两根	B	IIB	T4	28	无	11	11	11	5	13	无
81		66	女			60	1	60	1			59	160	23.0469	II-III	乙状结肠癌	2008-09-04		120	300		乙状结肠癌根治术	中段肿瘤，距肛缘50cm，穿透浆膜，侵及外周脂肪，系膜淋巴结肿大。	5-fu 1.0 中人氟安6支 MMC 6mg	引流管一根	C	IIIB	T4	5	无	4	4	4	3	11	无
82		80	女			60	1	60	1			48	157	19.4734	III	升结肠癌	2008-09-16		125	50		右半结肠切除术	肝曲肿瘤，穿透浆膜，	中人氟安6支	引流管一根	B	IIB	T4	22	无	3	2.7	5	5	7	无
83		73	男			60	1	60	1			58	168	20.5499	II	横结肠肝曲癌	2008-09-24		190	60		右半结肠切除术	穿透浆膜，绕肠管一周，系膜淋巴结肿大。	5-fu 1.0 中人氟安6支 MMC 6mg	引流管一根	B	IIC	T4	39	脉管内见癌栓	5	4.5	2	3	11	无
84		62	男			60	1	60	1	有		67	150	29.7778	I	乙状结肠癌	2008-09-13		105	60		乙状结肠癌根治术	绕肠管一圈，穿透浆膜。	5-fu 1.0 中人氟安6支 MMC 6mg	引流管一根	C	IIIA	T4	8	无	3	2.5	6	3	9	无
85		79	男			55	0	23	0	有		77	160	30.0781	III	降结肠癌	2008-09-27		165	100		降结肠癌根治术	穿透浆膜，系膜淋巴结无肿大	5-fu 1.0 中人氟安6支 MMC 6mg	引流管一根	C	IIIA	T4	6	脉管内查见癌栓	3	3	9	4	10	术后直接入ICU,3d出ICU,
86		52	男			60	1	60	1	有		79	178	24.9337	I	乙状结肠癌	2008-10-14		170	60		乙状结肠癌根治术+腹腔化疗术	中段肿瘤，无浆膜，无淋巴结肿大。	5-fu 1.0 中人氟安6支 MMC 8mg	引流管一根	A		T2	6	无	5	5	1	2	5	无
87		73	男			57	0	23	0	有		77	171	26.3329	IV	升结肠癌	2008-11-03		105	100		右半结肠切除术	穿透浆膜，系膜淋巴结肿大。	5-fu 1.0 中人氟安6支 MMC 6mg	引流管一根	B	IIA	T4	17	无	7	7	10	14	35	患者术后入住ICU一天，稳定出ICU。患者术后出现肠梗阻，予以禁食，胃肠减压，肠外营养，深静脉穿刺一次。患者发生脂肪液化，引流。局麻下缝合伤口，皮条引流。西力欣用了15d，	Ileustreatedconservatively wounddehiscencenecessitatingstitch		1	1
88		79	男			60	1	60	1			60	164	22.3081	II	乙状结肠癌	2008-10-24		130	60		乙状结肠癌根治术	绕肠管一圈，穿透浆膜，系膜淋巴结肿大。	5-fu 1.0 中人氟安6支 MMC 8mg	引流管一根	C	IIIB	T4	6	无	3	2.5	5	3	30	患者术后出现切口裂开，蝶形胶布。	wounddehiscence	1
89		65	女			60	1	60	1			54	155	22.4766	II	升结肠癌	2008-11-05		105	100		右半结肠癌根治术	绕肠管一圈，穿透浆膜，系膜淋巴结肿大。	5-fu 1.0 中人氟安6支	引流管一根	B	IIB	T4	9	无	5	5	1	4	8	无
90		68	女			60	1	60	1			54	150	24	II	乙状结肠癌	2008-11-06		130	100		乙状结肠癌根治术	绕肠管2/3圈，穿透浆膜，系膜淋巴结肿大。	5-fu 1.0 中人氟安6支	引流管一根	C	IIIA	T4	8	无	4	3.5	1	3	7	无
91		75	男			60	1	60	1	有		66	164	24.539	II	乙状结肠癌	2008-11-07		195	60		乙状结肠癌根治术	穿透浆膜，与左腹壁粘连，左输精管粘连。系膜淋巴结肿大。	5-fu 1.0 中人氟安6支 MMC 8mg	引流管一根	A		T1	8	无	10	10	4	4	9	无
92		72	女			60	1	60	1	有		67	163	25.2174	II	乙状结肠癌	2008-11-13		165	60		乙状结肠癌根治术	无	5-fu 1.0 中人氟安6支 MMC 8mg	引流管一根	B	IIB	T4	10	无	4	3.7	3	3	7	无
93		74	女			23	0	11	0			60	152	25.9695	III	横结肠肝曲癌	2008-11-16		170	100		右半结肠切除术	穿透浆膜，绕肠管4/5圈，系膜淋巴结肿大。	5-fu 1.0 中人氟安6支 MMC 8mg	引流管一根	C	IIIA	T4	6	无	6	6	1	3	10	抗生素使用时间延长（6d）
94		75	男			26	0	24	0			50	167	17.9282	III	横结肠癌	2008-11-27		170	60		横结肠癌根治术+部分小肠切除术	与小肠粘连侵犯	中人氟安6支	引流管两根	B	IIC	T4	6	无	4	4.2	7	5	14	术后7d再次留置导尿。术后直接ICU,5d后出ICU，无殊。	anastomotic leak(treated conservatively)		1
95		84	男			60	1	60	0			62	168	21.9671	III	降结肠癌	2008-12-02		180	100		左半结肠切除术	绕肠一圈，穿透浆膜，系膜淋巴结肿大。	5-fu 1.0 中人氟安6支	引流管一根	C	IIIB	T4	8	脉管内见癌栓	4	3.5	1	3	35	右侧下肢深静脉发生血栓，予以丹参等抗栓治疗。伤口裂开，切口感染。	woundinfection deepveinthrombosis	1	1
96		70	女			33	0	19	0			60	155	24.974	II	结肠脾曲癌	2008-11-24		145	100		左半结肠切除术	穿透浆膜，侵犯左侧侧腹壁，系膜淋巴结肿大。	5-fu 1.0 中人氟安6支 MMC 6mg	引流管一根	B	IIC	T4	18	脉管内见癌栓	5	4.5	3	3	15	切口感染。	woundinfection	1
97		73	男			60	1	60	1			55	160	21.4844	II	升结肠癌	2008-12-17		95	60		右半结肠切除术	肝曲肿瘤，穿透浆膜。	中人氟安6支	引流管一根	B	IIB	T4	36	无	5	5	4	5	17	无
98		68	男			60	1	60	1	有		70	170	24.2215	II	升结肠癌	2008-12-22		165	100		右半结肠切除术	穿透浆膜，与右侧腹壁浸润，系膜淋巴结肿大。	中人氟安6支	引流管一根	B	IIB	T4	9	脉管内见癌浸润。	8	8	3	2	14	无
99		78	男			60	1	60	1	有		77	157	31.2386	III	左半结肠癌	2010-01-25		175	50		左半结肠切除术	绕肠管1/3圈，穿透浆膜。	5-fu 1.0 中人氟安6支 MMC 8mg	引流管一根	B	IIB	T4	7	无	2	2.1	1	2	9	无
100		66	女			60	1	60	1			60	155	24.974	III	降结肠癌	2010-01-13		145	100		左半结肠切除术	无	中人氟安6支	引流管一根	B	IIB	T4	6	无	3	2.8	2	3	7	无
101		87	男			49	0	39	0			62	166	22.4996	II	左半结肠癌	2010-01-26		160	50		左半结肠切除术	绕肠管1/3圈，穿透浆膜，系膜淋巴结肿大。	5-fu 1.0 中人氟安6支 MMC 8mg	引流管一根	C	IIIA	T4	2	无	3	3	9	7	12	无
102		53	女			60	1	60	1	有		68	167	24.3824	II	降结肠癌	2010-01-22		150	100		左半结肠切除术	穿透浆膜	5-fu 1.0 中人氟安6支	引流管一根	B	IIB	T4	12	小神经见侵犯	5	5	2	2	6	无
103		83	女			60	1	60	0			42	144	20.2546	II	升结肠占位	2010-02-02		125	150		右半结肠切除术	绕肠管一圈，穿透浆膜，系膜淋巴结肿大	5-fu 1.0 中人氟安6支 MMC 8mg	引流管一根	A		T2	32	无	6	5.5	7（20）	6（18）	20	术后当日腹腔内出血，发生失血性休克，行剖腹探查，发现肠系膜根部一小动脉出血，止血。术后8d白细胞计数升高，体温不高，予以特治星3天。术后10d因腹部不适，予以肠外营养，禁食，CT示肠郁胀。	intraperitonealhemorrhagenecessitatingreoperation Ileustreatedconservatively		1		1
104		81	男			41	0	32	0	有		89	172	30.0838	III	乙状结肠癌	2010-02-10		145	100		乙状结肠癌根治术	穿透浆膜，系膜淋巴结肿大	5-fu 1.0 中人氟安6支	引流管一根	C	IIIB	T4	15	无	4	4	10	4	10	无
105		67	女			60	1	60	1			60	160	23.4375	II	乙状结肠占位	2010-02-23		145	60		乙状结肠癌根治术	无	无	引流管一根	A		T1	1	无	2	2.4	7	3	7	无
106		77	女			60	1	60	1			57	149	25.6745	II	升结肠癌	2010-04-08		180	60		右半结肠切除术	穿透浆膜，绕肠一圈，系膜淋巴结肿大。	5-fu 2.0 中人氟安6支	引流管一根	A		T2	14	无	5	5	5	4	10	无
107		50	男			60	1	60	1	有		79	180	24.3827	II	乙状结肠癌	2010-05-06		125	60		乙状结肠癌根治术	绕肠管一圈，穿透浆膜，系膜淋巴结肿大	5-fu 1.0 中人氟安6支	引流管一根	B	IIB	T4	19	无	7	6.5	3	3	7	无
108		76	女			22	0	15	0			45	155	18.7305	III	升结肠癌	2010-06-01		205	60		右半结肠切除术	穿透浆膜，绕肠一圈，与侧腹膜有浸润，系膜淋巴结肿大	中人氟安6支	引流管一根	C	IIIC	T1	26	无	10	10	7	2	10	因术前贫血80g，术后57g，予以输血2u
109		60	女			60	1	60	1			53	158	21.2306	II	乙状结肠癌	2010-06-10		125	100		乙状结肠癌根治术	系膜淋巴结肿大	中人氟安6支	引流管一根	A		T2	9	无	2	1.5	3	3	43	切口感染	woundinfection	1
110		67	男			60	1	60	1	有		75	170	25.9516	II	乙状结肠癌	2010-06-07		135	60		乙状结肠癌根治术	绕肠管一圈，穿透浆膜，系膜淋巴结肿大	5-fu 1.0 中人氟安6支	引流管一根	C	IIIA	T4	16	无	4	4	3	2	9	无
111		74	男			60	1	60	1	有		77	163	28.9811	II	乙状结肠癌	2010-06-13		140	60		乙状结肠癌根治术	绕肠管2/3圈，穿透浆膜，系膜淋巴结肿大。	5-fu 1.0 中人氟安6支	引流管一根	B	IIB	T4	26	无	4	4	3	3	8	无
112		62	女			60	1	60	1	有		70	164	26.0262	II	乙状结肠癌	2010-07-26		150	50		乙状结肠癌根治术	绕肠管一圈。穿透浆膜，系膜淋巴结肿大。	5-fu 1.0 中人氟安6支	引流管一根	A		T2	9	无	11	11	1	2	34	术后21d出现尿路感染，予以可乐必妥，两次。
113		66	女			50	0	50	0			47	150	20.8889	II	乙状结肠癌	2009-09-02		115	100		Dxion	菜花状，穿透浆膜，系膜淋巴结肿大。	5-fu 1.0 中人氟安6支 MMC 8mg	引流管一根	C	IIIC	T4	5	无	3	2.5	1	2	20	术后4d出现乳糜漏，予以禁食肠外营养。大换药8次。	chyleleakage		1
114		82	女			41	0	41	0	有		66	159	26.1066	I-II	升结肠癌	2009-09-04		135	200		右半结肠切除术+LC	占整个肠圈，穿透浆膜并破溃。系膜可及淋巴结肿大。	5-fu 1.0 中人氟安6支 MMC 8mg	引流管一根	C	IIIA	T4	32	无	6	5.5	2	2	13	大换药2次
115		78	男			24	0	24	0			56	160	21.875	II-III	乙状结肠癌	2009-09-08		115	100		乙状结肠癌根治术	菜花状，绕肠管一周，穿透浆膜，系膜可见淋巴结。	5-fu 1.0 中人氟安6支 MMC 8mg	引流管一根	B	IIB	T4	7	无	6	6	3	2	8	大换药2次
116		62	男			30	0	30	1			61	167	21.8724	II	升结肠癌	2009-10-12		170	100		右半结肠切除术	肝曲肿瘤，穿透浆膜，绕肠一圈，与侧腹膜有浸润。	中人氟安6支 MMC 8mg	引流管一根	C	IIIC	T4	19	无	5	4.5	1	2	7	大换药3次。
117		83	女			60	1	60	1			42	146	19.7035	II	回盲部癌	2009-10-14		100	20	（术中输血4u，术前贫血	右半结肠切除术	穿透浆膜，绕肠一周，系膜可见淋巴结肿大。肝脏可见白色结节灶。	5-fu 1.0 中人氟安6支 MMC 8mg	引流管一根	C	IIIB	T4	32	无	7	7	3	2	11	术后直接ICU,大换药3次。
118		44	女			60	1	60	1			55	163	20.7008	II	结肠脾曲占位	2009-11-02		185	100	（因术前贫血，输血450ml	左半结肠切除术	菜花样，穿透浆膜至肠管不全梗阻，系膜淋巴结肿大。	中人氟安6支	引流管一根	C	IIIA	T4	23	无	5	4.6	2	2	30	大换药10次。用碘仿砂条*10	woundinfection	1
119		64	女			60	1	60	1	有		67	160	26.1719	II	回盲部癌	2009-10-20		100	20		右半结肠切除术	绕肠管1/2圈，无浆膜。	5-fu 1.0 中人氟安6支 MMC 8mg	引流管一根	B	IIB	T4	14	无	3	3.4	2	2	8	无
120		77	女			60	1	60	1			54	152	23.3726	II	回盲部肿瘤	2009-11-13		130	300	(输少浆血4u	右半结肠切除术	穿透浆膜，浸润末端回肠。系膜可见淋巴结肿大	中人氟安6支	引流管一根	B	IIC	T4	16	无	6	5.5	4	3	9	无
121		50	女			60	1	60	1			57	165	20.9366	I	乙状结肠癌	2009-11-25		90	60		乙状结肠癌根治术	中段肿瘤，绕肠管2/3圈，穿透浆膜，系膜淋巴结肿大。	5-fu 1.0 中人氟安6支 MMC 8mg	引流管一根	B	IIB	T4	16	无	5	4.5	1	2	11	无
122		86	男			60	1	60	1			61	170	21.1073	III	左半结肠癌	2009-11-27		95	60		乙状结肠癌根治术	上段肿瘤，绕肠管3/4圈，穿透浆膜，系膜淋巴结肿大，某淋巴结直径12cm，	5-fu 1.0 中人氟安6支 MMC 8mg	引流管一根	A		T2	8	无	8	7.5	8	2	10	术后直接入ICU，术前有房颤病史，术后房颤多次，使用西地兰。术后1d使用2次立止血。
123		77	女			60	1	60	1			55	157	22.3133	II	升结肠癌	2009-12-21		160	100		右半结肠切除术+胆囊切除	占整个肠腔，穿透浆膜，淋巴结肿大。	5-fu 1.0 中人氟安6支 MMC 8mg	引流管一根	A		T2	30	无	6	6	1	2	6	大换药3次
124		64	男			60	1	60	1	有		68	169	23.8087	II	结肠肝曲癌	2009-12-02		130	60		右半结肠切除术+胆囊切除	穿透浆膜，绕肠一周，系膜淋巴结肿大。	5-fu 1.0 中人氟安6支	引流管一根	C	IIIB	T4	17	脉管和神经见癌转移	6	6	1	2	7	无
125		50	女			48	0	48	1	有		70	165	25.7117	II	升结肠癌	2008-01-31		130	150		右半结肠切除术	穿透浆膜，与右侧腹膜粘连。	无	引流管一根	B	IIB	T4	6	无	9	9	2	3	11	无
126		55	男			50	0	45	0			61	160	23.8281	II	乙状结肠癌	2008-01-22		95	150		Dixon+LC	乙直结肠交界处，距肛缘10cm，绕肠管3/4圈，	中人氟安6支	引流管一根	A		T2	8	无	6	5.5	7	7	19	术后1d引流管500ml血性液体，予以补液输血后血压仍不稳定，行剖腹探查，清除血肿。术后多次出现寒战，考虑输血后引起，白细胞计数升高，予以抗生素，物理降温。	anastomotic leak( necessitating reoperation) intraperitonealhemorrhagenecessitatingtransfusion		1		1
127		74	女			60	1	60	1			46	150	20.4444	II-III	横结肠肝曲癌	2008-01-17		90	50		右半结肠切除术	绕肠管1/3圈，无浆膜浸润，系膜可及淋巴结肿大，	5-fu 1.0 中人氟安6支 MMC 8mg	引流管一根	B	IIB	T4	7	无	4	3.4	4	4	7	无
128		75	女			6	0	5	0			59	151	25.8761	II	升结肠癌	2008-02-25		120	100		右半结肠切除术+LC	穿透浆膜，绕肠一圈，与侧腹膜浸润，系膜淋巴结肿大。	5-fu 1.0 中人氟安6支	引流管一根	C	IIIB	T4	6	无	6	6	3	3	27	切口感染，有咳嗽咳痰，故延长抗生素使用。术后7d白细胞计数升高。	woundinfection respiratoryinfection	1	1
129		61	女			60	1	60	1			62	161	23.9188	II	乙状结肠癌	2008-02-20		100	60		乙状结肠癌根治术	绕肠管一周，穿透浆膜，系膜淋巴结肿大。	5-fu 1.0 中人氟安6支 MMC 8mg	引流管一根	C	IIIA	T4	13	无	7	6.5	3	2	7	无
130		74	男			60	1	60	1			64	164	23.7954	II-III	结肠肝曲癌	2008-02-14		115	100		右半结肠切除术	穿透浆膜，绕肠2/3圈，	5-fu 1.0 MMC 8mg	引流管一根	A		T2	22	无	3	3.5	1	2	30	切口感染。患者术后出现气喘，予以喘定数次。
131		77	男			60	1	60	1			49	158	19.6283	II	乙状结肠癌	2008-03-05		105	30		Dxion	系膜淋巴结肿大	5-fu 1.0 中人氟安6支 MMC 8mg	引流管一根	C	IIIA	T4	8	无	3	3	5	2	12	患者出现便血，但血常规无殊，予以止血药处理。好转。
132		60	女			60	1	60	1			62	158	24.8358	II	乙状结肠癌	2008-03-06		160	100		乙状结肠癌根治术+LC	绕肠管1/3圈，穿透浆膜，系膜淋巴结肿大。	5-fu 1.0 中人氟安6支 MMC 8mg	引流管一根	C	IIIA	T4	8	无	3	2.7	2	3	10	无
133		69	男			60	1	60	1	有		79	168	27.9904	II	升结肠癌	2008-02-28		110	100		右半结肠切除术	穿透浆膜，绕肠1/3圈，系膜淋巴结肿大。	5-fu 1.0 中人氟安6支 MMC 8mg	引流管一根	B	IIC	T4	11	无	3	3	1	3	7	无
134		56	女			60	1	60	1			53	170	18.3391	II	升直肠癌	2008-03-25		135	100		右半结肠切除术	回盲部，无浆膜。	5-fu 1.0 MMC 8mg	引流管一根	A		T1	11	无	4	4	2	2	8	无
135		60	男			10	0	8	0	有		83	183	24.7843	I	升结肠恶性肿瘤	2008-04-17		165	60		右半结肠切除术	绕肠一圈，穿透浆膜	5-fu 1.0 中人氟安6支 MMC 8mg	引流管一根	C	IIIB	T4	14	脉管见癌栓	6	6.3	1	3	10	大换药2次。	Ileustreatedconservatively		1
136		77	女			60	1	60	1			58	156	23.833	II	乙状结肠癌	2008-04-02		115	60		乙状结肠癌根治术	绕肠管半圈，穿透浆膜与左侧侧腹膜浸润，系膜可见淋巴结。	5-fu 1.0 中人氟安6支 MMC 8mg	引流管一根	B	IIB	T4	13	无	4	4	4	2	11	大换药4次
137		51	女			60	1	60	1			51	150	22.6667	II	升结肠癌	2008-04-22		80	60		右半结肠切除术	肝曲肿瘤，穿透浆膜，系膜淋巴结肿大。	5-fu 1.0 中人氟安6支 MMC 8mg	引流管一根	C	IIIB	T4	34	脉管无，神经可见癌侵犯	3	3	2	2	6	无
138		67	女			60	1	60	1			60	160	23.4375	I	乙状结肠癌	2008-04-17		160	60		腹腔镜中转开腹乙状结肠癌切除术+LC	绕肠管一周，穿透浆膜，与膀胱壁、左侧卵巢、左侧侧腹壁浸润，系膜淋巴结肿大。	5-fu 1.0 中人氟安6支 MMC 8mg	引流管一根	C	IIIA	T4	13	无	3	3	6	5	10	术后直接进入ICU,术后4d出ICU，余无殊。
139		62	男			51	0	51	1	有		88.5	193	23.759	III	乙状结肠癌	2008-04-24		105	60		乙状结肠癌根治术	绕肠管一周，穿透浆膜，系膜淋巴结肿大。	5-fu 1.0 中人氟安6支 MMC 8mg	引流管一根	C	IIIC	T4	8	无	5	4.5	2	3	7	无
140		53	女			60	1	60	1	有		65	166	23.5883	I	升结肠癌	2008-05-06		140	100		右半结肠切除术	肝曲肿瘤，穿透浆膜，系膜淋巴结肿大。	5-fu 1.0 中人氟安6支 MMC 8mg	引流管一根	C	IIIA	T4	35	无	5	5	2	3	7	术后直接ICU，2d出ICU,余无殊
141		77	男			60	1	60	1			61	164	22.68	II	乙状结肠占位	2008-05-02		190	60		乙状结肠癌根治术	距肛缘15cm，绕肠管1/2圈，系膜淋巴结肿大。	5-fu 1.0 中人氟安6支 MMC 8mg	引流管一根	A		T1	12	无	4	3.5	6	5	16	大换药6次。
142		59	女			36	0	36	1	有		65	155	27.0552	II	乙状结肠癌	2008-04-23		90	60		乙状结肠癌根治术	绕肠管一圈，穿透浆膜，系膜淋巴结肿大	5-fu 1.0 中人氟安6支 MMC 8mg	引流管一根	C	IIIC	T4	4	淋巴结见癌栓	4	4	4	2	6	无
143		64	男			60	1	60	1			60	160	23.4375	II-III	乙状结肠癌	2008-04-30		90	60		乙状结肠癌根治术	绕肠一圈，穿透浆膜，系膜淋巴结肿大。	5-fu 1.0 中人氟安6支 MMC 8mg	引流管一根	B	IIB	T4	8	无	5	4.5	3	3	7	无
144		52	女			60	1	60	1	有		74	170	25.6055	II	乙状结肠癌	2008-05-16		130	100		Dixon	中下段，累及浆膜层，侵及周围系膜，系膜淋巴结肿大。	5-fu 1.0 中人氟安6支	引流管一根	C	IIIA	T4	18	无	5	5	4	3	9	无
145		62	女			60	1	60	1			53	167	19.0039	I	乙状结肠癌	2008-05-16		90	60		Dixon	无浆膜，无肿大。	中人氟安6支	引流管一根	A		T1	12	无	1	1	2	2	9	无
146		77	女			55	0	55	1			45	151	19.736	II-III	乙状结肠癌	2008-06-19		80	100		左半结肠切除术+右侧卵巢囊肿切除术	绕肠管1/2圈，无浆膜，无淋巴结肿大。	5-fu 1.0 中人氟安6支 MMC 8mg	引流管一根	C	IIIA	T4	9	无	4	4	4	2	20	术后5d再次留置导尿。术后15d尿常规示白细胞7个，提示尿路感染，故予以可乐必妥和头孢拉定抗感染。	pyrexia of unknown origin		1
147		80	男			60	1	60	1			56	169	19.6072	II	乙状结肠癌	2008-06-20		115	200		乙状结肠切除术	中段肿瘤，距肛缘20cm，无浆膜，系膜可见淋巴结肿大，	中人氟安6支 MMC 8mg	引流管一根	B	IIB	T4	10	无	4	3.7	4	4	18	伤口发生脂肪液化1cm。	wounddehiscence	1
148		79	男			60	1	60	1	有		81	176	26.1493	II	升结肠癌	2008-06-24		100	60		右半结肠切除术	肝曲肿瘤，穿透浆膜。	中人氟安6支 MMC 8mg	引流管一根	B	IIB	T4	13	无	5	5	7	4	13	无
149		77	男			60	1	60	1			64	170	22.1453	II	升结肠癌	2008-06-30		100	60		升结肠癌根治术	穿透浆膜，与腹壁、小肠系膜粘连。系膜根部淋巴结肿大	5-fu 1.0 中人氟安6支 MMC 8mg	引流管一根	B	IIB	T4	14	无	6	6	7	2	13	无
150		55	男			60	1	60	1	有		86	179	26.8406	I	乙状结肠癌	2008-06-26		135	60		乙状结肠癌根治术	绕肠管一周，穿透浆膜，系膜淋巴结可见肿大。	5-fu 1.0 中人氟安6支 MMC 8mg	引流管一根	C	IIIA	T4	9	无	4	4	4	4	7	无
151		64	女			60	1	60	1			52	153	22.2137	II	降结肠脾曲癌	2008-07-18		125	100		左半结肠切除术	穿透浆膜，系膜淋巴结无肿大	5-fu 1.0 中人氟安6支 MMC 8mg	引流管一根	C	IIIB	T4	14	无	4	3.5	3	3	18	术后5、6d体温升高至38.5°，查白细胞及中性粒比例升高，予以口服抗生素。后稳定。切口发生感染。
152		78	女			32	0	30	0			60	161	23.1473	II	升结肠癌	2008-07-22		80	60		右半结肠切除术	无浆膜。	中人氟安6支	引流管一根	C	IIIB	T4	25	小淋巴管内见癌栓	3	2.5	3	3	9	无
153		76	女			60	1	60	1			48	149	21.6206	I	升结肠癌	2008-08-08		130	150		右半结肠切除术	升结肠肝曲肿瘤，穿透浆膜，绕肠一圈，系膜淋巴结肿大。	中人氟安6支	引流管一根	B	IIB	T4	18	脉管内见癌栓	7	7	1	3	9	无
154		80	女			60	1	60	1			54	154	22.7694	III	结肠肝曲癌	2008-08-12		130	60		右半结肠切除术	穿透浆膜，侵及右肾包膜，升结肠扩张。系膜淋巴结稍肿大。	无	引流管一根	B	IIB	T4	25	脉管内见癌栓	7	7	3	4	8	术后直接ICU,2天后出ICU，余无殊。
155		61	男			60	1	60	1	有		67	168	23.7387	I	乙状结肠癌	2008-08-28		135	60		乙状结肠癌根治术	中段肿瘤，穿透浆膜与膀胱粘连，系膜淋巴结肿大。	中人氟安6支	引流管两根	B	IIC	T4	28	无	11	11	11	5	13	无
156		66	女			60	1	60	1			59	160	23.0469	II-III	乙状结肠癌	2008-09-04		120	300		乙状结肠癌根治术	中段肿瘤，距肛缘50cm，穿透浆膜，侵及外周脂肪，系膜淋巴结肿大。	5-fu 1.0 中人氟安6支 MMC 6mg	引流管一根	C	IIIA	T4	5	无	4	4	4	3	11	无
157		80	女			60	1	60	1			48	157	19.4734	III	升结肠癌	2008-09-16		125	50		右半结肠切除术	肝曲肿瘤，穿透浆膜，	中人氟安6支	引流管一根	B	IIB	T4	22	无	3	2.7	5	5	7	无
158		73	男			60	1	60	1			58	168	20.5499	II	横结肠肝曲癌	2008-09-24		190	60		右半结肠切除术	穿透浆膜，绕肠管一周，系膜淋巴结肿大。	5-fu 1.0 中人氟安6支 MMC 6mg	引流管一根	B	IIB	T4	39	脉管内见癌栓	5	4.5	2	3	11	无
159		67	男			60	1	60	1	有		75	170	25.9516	II	乙状结肠癌	2010-06-07		135	60		乙状结肠癌根治术	绕肠管一圈，穿透浆膜，系膜淋巴结肿大	5-fu 1.0 中人氟安6支	引流管一根	C	IIIB	T4	16	无	4	4	3	2	9	无
160		74	男			60	1	60	1	有		77	163	28.9811	II	乙状结肠癌	2010-06-13		140	60		乙状结肠癌根治术	绕肠管2/3圈，穿透浆膜，系膜淋巴结肿大。	5-fu 1.0 中人氟安6支	引流管一根	B	IIB	T4	26	无	4	4	3	3	8	无
161		62	女			60	1	60	1	有		70	164	26.0262	II	乙状结肠癌	2010-07-26		150	50		乙状结肠癌根治术	绕肠管一圈。穿透浆膜，系膜淋巴结肿大。	5-fu 1.0 中人氟安6支	引流管一根	A		T2	9	无	11	11	1	2	34	术后21d出现尿路感染，予以可乐必妥，两次。	pyrexia of unknown origin		1
162		62	男			60	1	60	1			61	167	21.8724	III	横结肠（肝曲）癌	2009-01-19		165	60		右半结肠切除术	直径35mm，未穿透浆膜层，绕肠1/2圈，无浆膜，与侧腹膜无浸润	5-fu 1.0 中人氟安6支	引流管一根	A		T2	10	无	5	4.5	1	2	7	无
163		78	女			60	1	60	1			47	155	19.563	III	乙状结肠癌	2009-01-20		150	50		乙状结肠癌根治术	直径4cm，绕肠管一圈，无浆膜。系膜内淋巴结肿大。	5-fu 1.0 中人氟安6支 MMC 6mg	引流管一根	B	IIC	T4	8	无	5	5	3	3	13	术后直接ICU监护（因术前安置起搏器故需心电监护），伤口换药一次
164		70	男			60	1	60	1			64	170	22.1453	II	结肠肝曲癌	2009-02-03		95	60		右半结肠切除术	直径6cm，穿透浆膜，无浸润，	5-fu 1.0 中人氟安6支 MMC 6mg	引流管一根	B	IIB	T4	25	无	7	7.5	3	3	8	伤口换药3次
165		66	女			60	1	60	1			52	148	23.74	II	乙状结肠癌	2009-02-09		90	100		乙状结肠癌根治术	直径4cm，绕肠1/3圈，穿透浆膜。	5-fu 1.0 中人氟安6支 MMC 6mg	引流管一根	A		T2	5	无	4	4	2	3	9	无
166		53	女			60	1	60	1			57	159	22.5466	II	降结肠癌	2009-02-11		125	100		左半结肠切除术	直径3cm，侵及浆膜层，肠管1/2圈，	5-fu 1.0 中人氟安6支 MMC 6mg	引流管一根	C	IIIA	T4	3	无	3	3.5	2	3	8	换药一次，石蜡油2次，每次20ml
167		83	男			18	0	15	0			57	169	19.9573	III	乙状结肠癌	2009-02-12		185	200		乙状结肠癌根治术（Hartmann术）	直径5cm，绕肠一圈，穿透浆膜，淋巴结肿大，	5-fu 1.0 中人氟安6支 MMC 6mg	引流管一根	C	IIIB	T4	16	无	8	7.5	7	5	12	术后直接ICU监护（因氧饱和度偏低，呼吸机辅助），大换药2次	cardiac failure					1
168		71	男			60	1	60	1			56	167	20.0796	II-III	结肠肝曲癌	2009-02-26		140	100		右半结肠切除术	直径8*6*2，未浆膜，无浸润，系膜淋巴结肿大，	5-fu 1.0 中人氟安6支	引流管一根	B	IIB	T4	20	管腔内有	7.5	7.5	5	5	13	换药4次，病史中记录切口感染。	woundinfection	1
169		58	女			60	1	60	1			50	152	21.6413	II-III	乙状结肠癌	2009-03-04		95	100		乙状结肠癌根治术	乙状结肠中段，2*3cm，穿透浆膜。淋巴结肿大。	5-fu 1.0 中人氟安6支	引流管一根	C	IIIB	T4	14	脉管内见癌栓	4	4	2	2	7	无
170		67	男			60	1	60	1	有		69	160	26.9531	II	结肠肝曲癌	2009-03-19		120	100		右半结肠切除术	直径5cm，整圈，肠腔狭窄，穿透浆膜，与周围组织粘连。	5-fu 1.0 中人氟安6支 MMC 6mg	引流管一根	B	IIB	T4	21	小神经侵犯	5.5	5.5	4	4	12	术后第五天出现高热，予以百服宁后好转，考虑上呼吸道感染，大换药2次。	respiratoryinfection		1
171		62	女			60	1	60	1			55	153	23.4952	II	乙状结肠癌	2009-04-14		90	100		Dixon	直径4cm，绕肠1/2圈，穿透浆膜，淋巴结肿大，	5-fu 1.0 中人氟安6支 MMC 8mg	引流管一根	C	IIIA	T4	11	无	5	5	3	3	7	石蜡油一次，30ml
172		78	男			60	1	60	1			58	158	23.2335	II	乙状结肠癌	2009-04-14		145	100		乙状结肠癌根治术	直径3cm，为穿透浆膜，无淋巴结肿大，	5-fu 1.0 中人氟安6支	引流管一根	A		T1	12	无	3	2.5	2	3	9	大换药3次。
173		78	女			60	1	60	1			53	149	23.8728	II	结肠脾曲癌	2009-04-20		165	50		左半结肠切除术	直径7.5cm，绕肠管一周，穿透浆膜，系膜内可见淋巴结肿大，	5-fu 1.0 中人氟安6支 MMC 8mg	引流管一根	A		T2	14	无	9	8	3	3	31	术后6d出现急性脑梗，弥可保。10d出现高热，血培养+，有尿路感染症状。用舒普生+沐舒坦。	urinaryinfection septicaemia cerebralinfarction		3
174		64	女			41	0	30	0	有		65	160	25.3906	II	结肠肝曲癌	2009-04-29		130	50		右半结肠切除术	8*7.5cm，绕肠管一周，穿透浆膜，淋巴结可及肿大，	5-fu 1.0 中人氟安6支 MMC 8mg	引流管一根	B	IIC	T4	21	无	6	6.3	3	4	11	大换药一次
175		62	男			60	1	60	1	有		67	160	26.1719	I	乙状结肠癌	2008-09-13		105	60		乙状结肠癌根治术	绕肠管一圈，穿透浆膜。	5-fu 1.0 中人氟安6支 MMC 6mg	引流管一根	C	IIIA	T4	8	无	3	2.5	6	3	9	无
176		79	男			60	1	60	1	有		77	160	30.0781	III	降结肠癌	2008-09-27		165	100		降结肠癌根治术	穿透浆膜，系膜淋巴结无肿大	5-fu 1.0 中人氟安6支 MMC 6mg	引流管一根	C	IIIA	T4	6	脉管内查见癌栓	3	3	9	4	10	术后直接入ICU,3d出ICU,
177		52	男			60	1	60	1	有		79	178	24.9337	I	乙状结肠癌	2008-10-14		170	60		乙状结肠癌根治术+腹腔化疗术	中段肿瘤，无浆膜，无淋巴结肿大。	5-fu 1.0 中人氟安6支 MMC 8mg	引流管一根	A		T2	6	无	5	5	1	2	5	无
178		73	男			60	1	60	1	有		77	171	26.3329	IV	升结肠癌	2008-11-03		105	100		右半结肠切除术	穿透浆膜，系膜淋巴结肿大。	5-fu 1.0 中人氟安6支 MMC 6mg	引流管一根	B	IIC	T4	17	无	7	7	10	14	35	患者术后入住ICU一天，稳定出ICU。患者术后出现肠梗阻，予以禁食，胃肠减压，肠外营养，深静脉穿刺一次。患者发生脂肪液化，引流。局麻下缝合伤口，皮条引流。西力欣用了15d，	Ileustreatedconservatively wounddehiscencenecessitatingstitch		1	1
179		79	男			60	1	60	1			60	164	22.3081	II	乙状结肠癌	2008-10-24		130	60		乙状结肠癌根治术	绕肠管一圈，穿透浆膜，系膜淋巴结肿大。	5-fu 1.0 中人氟安6支 MMC 8mg	引流管一根	C	IIIB	T4	6	无	3	2.5	5	3	30	患者术后出现切口裂开，蝶形胶布。	wounddehiscence	1
180		65	女			60	1	60	1			54	155	22.4766	II	升结肠癌	2008-11-05		105	100		右半结肠癌根治术	绕肠管一圈，穿透浆膜，系膜淋巴结肿大。	5-fu 1.0 中人氟安6支	引流管一根	B	IIB	T4	9	无	5	5	1	4	8	无
181		68	女			60	1	60	1			54	150	24	II	乙状结肠癌	2008-11-06		130	100		乙状结肠癌根治术	绕肠管2/3圈，穿透浆膜，系膜淋巴结肿大。	5-fu 1.0 中人氟安6支	引流管一根	C	IIIA	T4	8	无	4	3.5	1	3	7	无
182		75	男			60	1	60	1	有		66	164	24.539	II	乙状结肠癌	2008-11-07		195	60		乙状结肠癌根治术	穿透浆膜，与左腹壁粘连，左输精管粘连。系膜淋巴结肿大。	5-fu 1.0 中人氟安6支 MMC 8mg	引流管一根	A		T1	8	无	10	10	4	4	9	无
183		72	女			60	1	60	1	有		67	163	25.2174	II	乙状结肠癌	2008-11-13		165	60		乙状结肠癌根治术	无	5-fu 1.0 中人氟安6支 MMC 8mg	引流管一根	B	IIB	T4	10	无	4	3.7	3	3	7	无
184		74	女			23	0	20	0			60	152	25.9695	III	横结肠肝曲癌	2008-11-16		170	100		右半结肠切除术	穿透浆膜，绕肠管4/5圈，系膜淋巴结肿大。	5-fu 1.0 中人氟安6支 MMC 8mg	引流管一根	C	IIIB	T4	6	无	6	6	1	3	10	抗生素使用时间延长（6d）
185		75	男			26	0	25	0			50	160	19.5312	III	横结肠癌	2008-11-27		170	60		横结肠癌根治术+部分小肠切除术	与小肠粘连侵犯	中人氟安6支	引流管两根	B	IIB	T4	6	无	4	4.2	7	5	14	术后7d再次留置导尿。术后直接ICU,5d后出ICU，无殊。	anastomotic leak(treated conservatively)		1
186		84	男			60	1	60	0			62	168	21.9671	III	降结肠癌	2008-12-02		180	100		左半结肠切除术	绕肠一圈，穿透浆膜，系膜淋巴结肿大。	5-fu 1.0 中人氟安6支	引流管一根	C	IIIB	T4	8	脉管内见癌栓	4	3.5	1	3	35	右侧下肢深静脉发生血栓，予以丹参等抗栓治疗。伤口裂开，切口感染。	woundinfection deepveinthrombosis	1	1
187		70	女			33	0	33	1			60	155	24.974	II	结肠脾曲癌	2008-11-24		145	100		左半结肠切除术	穿透浆膜，侵犯左侧侧腹壁，系膜淋巴结肿大。	5-fu 1.0 中人氟安6支 MMC 6mg	引流管一根	B	IIC	T4	18	脉管内见癌栓	5	4.5	3	3	15	切口感染。	woundinfection	1
188		73	男			60	1	60	1			55	170	19.0311	II	升结肠癌	2008-12-17		95	60		右半结肠切除术	肝曲肿瘤，穿透浆膜。	中人氟安6支	引流管一根	B	IIB	T4	36	无	5	5	4	5	17	无
189		68	男			60	1	60	1	有		70	170	24.2215	II	升结肠癌	2008-12-22		165	100		右半结肠切除术	穿透浆膜，与右侧腹壁浸润，系膜淋巴结肿大。	中人氟安6支	引流管一根	B	IIB	T4	9	脉管内见癌浸润。	8	8	3	2	14	无
190		78	男			60	1	60	1	有		77	169	26.9598	III	左半结肠癌	2010-01-25		175	50		左半结肠切除术	绕肠管1/3圈，穿透浆膜。	5-fu 1.0 中人氟安6支 MMC 8mg	引流管一根	B	IIB	T4	7	无	2	2.1	1	2	9	无
191		66	女			60	1	60	1			60	155	24.974	III	降结肠癌	2010-01-13		145	100		左半结肠切除术	无	中人氟安6支	引流管一根	B	IIB	T4	6	无	3	2.8	2	3	7	无
192		87	男			49	0	49	1			62	166	22.4996	II	左半结肠癌	2010-01-26		160	50		左半结肠切除术	绕肠管1/3圈，穿透浆膜，系膜淋巴结肿大。	5-fu 1.0 中人氟安6支 MMC 8mg	引流管一根	C	IIIC	T4	2	无	3	3	9	7	12	无
193		53	女			60	1	60	1	有		68	167	24.3824	II	降结肠癌	2010-01-22		150	100		左半结肠切除术	穿透浆膜	5-fu 1.0 中人氟安6支	引流管一根	B	IIC	T4	12	小神经见侵犯	5	5	2	2	6	无
194		83	女			60	1	60	1			42	144	20.2546	II	升结肠占位	2010-02-02		125	150		右半结肠切除术	绕肠管一圈，穿透浆膜，系膜淋巴结肿大	5-fu 1.0 中人氟安6支 MMC 8mg	引流管一根	A		T2	32	无	6	5.5	7（20）	6（18）	20	术后当日腹腔内出血，发生失血性休克，行剖腹探查，发现肠系膜根部一小动脉出血，止血。术后8d白细胞计数升高，体温不高，予以特治星3天。术后10d因腹部不适，予以肠外营养，禁食，CT示肠郁胀。	anastomotic leak( necessitating reoperation) Ileustreatedconservatively		1		1
195		81	男			41	0	41	1	有		89	172	30.0838	III	乙状结肠癌	2010-02-10		145	100		乙状结肠癌根治术	穿透浆膜，系膜淋巴结肿大	5-fu 1.0 中人氟安6支	引流管一根	C	IIIA	T4	15	无	4	4	10	4	10	无
196		67	女			60	1	60	1			60	160	23.4375	II	乙状结肠占位	2010-02-23		145	60		乙状结肠癌根治术	无	无	引流管一根	A		T1	1	无	2	2.4	7	3	7	无
197		77	女			50	0	50	0			57	149	25.6745	II	升结肠癌	2010-04-08		180	60		右半结肠切除术	穿透浆膜，绕肠一圈，系膜淋巴结肿大。	5-fu 2.0 中人氟安6支	引流管一根	A		T2	14	无	5	5	5	4	10	无
198		50	男			60	1	60	1	有		79	170	27.3356	II	乙状结肠癌	2010-05-06		125	60		乙状结肠癌根治术	绕肠管一圈，穿透浆膜，系膜淋巴结肿大	5-fu 1.0 中人氟安6支	引流管一根	B	IIB	T4	19	无	7	6.5	3	3	7	无
199		76	女			40	0	40	0			45	155	18.7305	III	升结肠癌	2010-06-01		205	60		右半结肠切除术	穿透浆膜，绕肠一圈，与侧腹膜有浸润，系膜淋巴结肿大	中人氟安6支	引流管一根	C	IIIC	T1	26	无	10	10	7	2	10	因术前贫血80g，术后57g，予以输血2u
200		60	女			50	0	50	0			53	158	21.2306	II	乙状结肠癌	2010-06-10		125	100		乙状结肠癌根治术	系膜淋巴结肿大	中人氟安6支	引流管一根	A		T2	9	无	2	1.5	3	3	43	切口感染	woundinfection	1
201		77	女			43	0	30	0			47	144	22.6659	II	乙状结肠癌	2009-04-22		195	700		乙状结肠癌根治术	距腹膜返折12cm，直径3cm，绕肠管1/3圈，穿透浆膜，	5-fu 1.0 中人氟安6支 MMC 8mg	引流管一根	C	IIIB	T4	5	无	2	2	5	4	11	大换药一次
202		57	男			60	1	60	1	有		69	168	24.4473	II	乙状结肠癌	2009-04-30		145	60		乙状结肠癌根治术	菜花状，4cm，绕肠管一周，穿透浆膜，淋巴结可及肿大。	5-fu 1.0 中人氟安6支	引流管一根	B	IIB	T4	4	脉管内见癌栓	4	4	1	4	10	大换药一次
203		80	男			46	0	45	0			53	165	19.4674	III	降结肠癌	2009-05-06		150	100		左半结肠切除术	菜花状，穿透浆膜，可及淋巴结肿大。	5-fu 1.0 中人氟安6支	引流管一根	B	IIB	T4	18	无	6	5.5	2	2	9	因肺部感染伴血便入院。术后直接ICU，术后2d出现高血压，予以亚宁定降压。	postoperativehypertension		1
204		54	女			60	1	60	1			50	155	20.8117	II	降结肠癌	2009-05-07		110	50		左半结肠切除术	直径6cm，占肠腔3/4圈，肠腔狭窄，穿透浆膜。	5-fu 1.0 中人氟安6支 MMC 6mg	引流管一根	B	IIB	T4	7	无	5	5	1	4	7	无
205		86	男			12	0	12	0			50	150	22.2222	II	结肠肝曲肿瘤伴十二指肠降段、右侧输尿管浸润。	2009-05-20		210	50		右半结肠切除术+十二指肠部分切除	绕肠管一周，穿透浆膜，淋巴结肿大，与十二指肠降段浸润，右肾门浸润，包绕右输尿管，	5-fu 1.0 中人氟安6支 MMC 8mg	引流管一根	C	IIIC	T4	12	无	6	5.5	3	8	13	无
206		64	女			60	1	60	1			50	160	19.5312	II	升结肠癌	2009-05-20		90	60		右半结肠切除术	穿透浆膜，绕2/3圈，系膜可及淋巴结肿大。	5-fu 1.0 中人氟安6支 MMC 8mg	引流管一根	C	IIIA	T4	16	脉管内见癌栓	3	3	1	2	11	术后4d出现呕吐，故予以禁食，抗生素+肠外营养。伴午后低热+中性粒细胞升高，白细胞正常。 大换药12次	Ileustreatedconservatively		1
207		82	男			60	1	60	1			60	153	25.6312	II	乙状结肠癌	2009-06-01		140	100		Dixon	距肛缘15cm绒毛状管状腺瘤癌变，绕肠管1/5圈，无浆膜，	5-fu 1.0 中人氟安6支 MMC 8mg	引流管一根	A		T1	6	无	3	2.6	2	2	7	大换药一次。
208		69	女			60	1	60	1			56	152	24.2382	II	乙状结肠癌	2009-05-25		125	100		Dixon+LC	距肛缘25cm隆起溃疡，绕肠管2/3圈，穿透浆膜，可及淋巴结肿大，	5-fu 1.0 中人氟安6支 MMC 8mg	引流管一根	B	IIB	T4	9	无	6	6	/	/	/	/
209		76	女			60	1	60	1			46	146	21.58	II	升结肠癌	2009-06-16		90	50		右半结肠切除术	占肠腔1/3圈，无浆膜，	无	引流管一根	A		T1	11	无	4	4	3	3	13	无
210		88	男			60	1	60	1	有		75	176	24.2123	III	升结肠占位	2009-06-27		120	50		右半结肠切除术	绕肠管1/3圈，穿透浆膜，淋巴结可及肿大。	5-fu 1.0 中人氟安6支 MMC 4mg	引流管一根	B	IIB	T4	11	脉管神经可见癌浸润	4	4	6	3	8	术后直接进入ICU，余无殊
211		76	男			60	1	60	1			52	156	21.3675	II	盲肠息肉	2009-07-10		210	60		右半结肠切除术	息肉，无穿透浆膜	5-fu 1.0	引流管一根	A		T1	13	无	1	1	3	3	12	大换药2次
212		86	男			60	1	60	1	有		69	168	24.4473	III	乙状结肠癌	2009-07-15		110	100		Dixon	距肛缘15cm肿瘤，绕肠管一周，系膜处可及淋巴结肿大。	5-fu 1.0 中人氟安6支 MMC 8mg	引流管一根	C	IIIB	T4	7	无	5	4.5	2	5	11	术后1d出现血便，予以止血药。术后2d测血常规，血红蛋白80g，术前120g。
213		77	男			60	1	60	1	有		82	158	32.8473	II	回盲部占位	2009-07-17		160	600		右半结肠切除术	绕肠管1/6圈，无浆膜，	5-fu 1.0 中人氟安6支 MMC 8mg	引流管一根	A		T1	5	无	2	2	10	10	18	术后直接入ICU,呕吐3次，插胃管缓解，考虑肠梗阻。术后5天出现咳嗽咳痰，咽拭子+，体温无升高，中性粒升高，常规抗生素+替考拉宁。	Ileustreatedconservatively respiratoryinfection		2
214		83	女			60	1	60	0			49	150	21.7778	II	盲结肠占位	2009-07-17		150	100		右半结肠切除术+LC	穿透浆膜。	5-fu 1.0 中人氟安6支 MMC 8mg	引流管一根	C	IIIA	T4	14	无	6	6	3	4	9	大换药2次
215		57	女			17	0	6	0			39	163	14.6788	II	升结肠近肝曲癌，降结肠近脾曲癌	2009-07-08		180	50		右半结肠切除术+左半结肠切除术	升结肠肿瘤，无浆膜。降结肠肿瘤，穿透浆膜。结肠系膜可见两处肿瘤种植结节。	5-fu 1.0 中人氟安6支 MMC 8mg	引流管一根	C	IIIC	T4	43	无	见病理报告	7	1	4	6	无
216		57	男			60	1	60	1			62	172	20.9573	II	乙状结肠癌	2009-07-15		85	60		乙状结肠癌根治术	菜花状，绕肠管一圈。穿透浆膜，肠腔狭窄。淋巴结可及肿大。	5-fu 1.0 中人氟安6支 MMC 8mg	引流管一根	B	IIB	T4	11	神经癌侵犯	4	3.5	1	2	29	病史中记录术后3d切口红肿伴渗出。大换药2次，使用双氧水，洗必泰，碘仿砂条等。	woundinfection	1
217		70	女			60	1	60	1			61	153	26.0584	II	左半结肠多发息肉	2009-07-16		275	60		左半结肠切除术+LC	左半结肠多发息肉	无	引流管一根	A		T1	1	无	1	2	3	5	12	大换药6次。术后1d查血常规，HB76g，术前121g。故予以输少浆血4u。
218		65	男			60	1	60	1	有		65	165	23.8751	II	乙状结肠腺瘤	2009-06-26		95	200		乙状结肠切除术	乙状结肠上段肿瘤，未穿透浆膜。无肿大淋巴结	中人氟安6支	引流管一根	A		T1	4	无	3	2.5	3	2	7	无
219		83	男			60	1	60	1	有		77	172	26.0276	II	乙状结肠癌	2009-08-06		240	50		左半结肠切除术	无浆膜，无淋巴结肿大。	无	引流管一根	A		T1	1	无	1.5	1.5	7	6	13	术后直接入ICU,6d后出ICU,无使用呼吸机，使用喘定。血常规，胸片，痰培养无明显异常。抗生素常规使用。
220		49	男			60	1	60	1	有		75	176	24.2123	I	乙状结肠腺瘤	2009-08-14		115	100		乙状结肠切除术	乙状结肠中段肿瘤，直径3cm。	无	引流管一根	A		T1	8	无	3	2.6	2	2	5	大换药一次
221		80	男			60	1	60	1			54	165	19.8347	II	升结肠癌	2009-08-25		120	50		右半结肠切除术	盲肠肿瘤，穿透浆膜，与周围组织浸润，	中人氟安6支	引流管一根	B	IIB	T4	15	无	9	8.5	2	3	9	大换药7次
222		48	女			60	1	60	1			45	160	17.5781	II	乙状结肠癌	2009-08-24		115	100		乙状结肠癌根治术	无殊。	中人氟安6支	引流管一根	B	IIB	T4	15	无	4	3.5	3	2	7	大换药2次
223		76	男			60	1	60	1	有		74	167	26.5338	II	升结肠癌	2009-08-26		195	200		右半结肠癌根治术+LC	占肠腔一周，肠腔狭窄。穿透浆膜。与十二指肠降段和胆囊粘连，淋巴结可及肿大。	5-fu 1.0 中人氟安6支 MMC 8mg	引流管一根	B	IIC	T4	25	无	8	8	4	5	11	大换药3次
224		64	女			60	1	60	1			63	164	23.4236	II	横结肠癌	2009-08-28		120	200		横结肠癌根治术	占肠腔3/4圈，肠腔明显狭窄，穿透浆膜。	5-fu 1.0 中人氟安6支 MMC 8mg	引流管一根	B	IIB	T4	5	无	3	4	3	3	6	大换药2次
